# Supplementary material for: Current Overview of Spinocerebellar Ataxia Type 7 in Mexican Population: Challenges in Specialized Care for a Rare Disease
Source: Int J Mol Sci. 2024 Oct 6;25(19):10750. doi: 10.3390/ijms251910750 (PMC11476844; doi:10.3390/ijms251910750)
Supplement: Supplementary file 1 [file ijms-25-10750-s001.zip]

Archive with 1 entries (1 files):
- ijms-3211659-supplementary.jpg
